# Supplementary material for: A Tb (Ⅲ) Coordination Polymer Based on 5-(2-(Pyrazole-1-yl) Pyridine-5-yl) Terephthalic Acid and Its Visual Detection of Quinolone Antibiotics
Source: Polymers (Basel). 2025 Aug 22;17(17):2277. doi: 10.3390/polym17172277 (PMC12431072; doi:10.3390/polym17172277)
Supplement: Supplementary file 1 [file polymers-17-02277-s001.zip]

Archive with 1 entries (1 files):
- polymers-3799940-supplementary.pdf
